# Supplementary material for: Sequential STING and CD40 agonism drives massive expansion of tumor-specific T cells in liposomal peptide vaccines
Source: Cell Mol Immunol. 2025 Jan 1;22(2):150–60. doi: 10.1038/s41423-024-01249-4 (PMC11782543; doi:10.1038/s41423-024-01249-4)
Supplement: Supplementary file 7 — Supplemental table 1 [file 41423_2024_1249_MOESM7_ESM.xlsx]

## Sheet: Tabelle1
Supplemental table 1:
Peptides	Protein sequence	MHC class I restriction	Reference
CD8 neoepitopes (mutations highlighted in red)
Adpgk mutant (R304M)	ASMTNMELM	H-2Db	Yadav et al., PMID: 25428506
Adpgk mutant 23mer (Adpgk mut_LP)	TGIPVHLELASMTNMELMSSIVH
Alg8 mutant (A506T)	ITYTWTRL	H-2Kb	Gubin et al., PMID: 25428507
		MHC class II restriction
CD4 antigen MPT59 from mycobacterium tuberculosis antigen 85B (Ag85B/MPT59):
MPT59, (mature.protein 239-254)	KFQDAYNAAGGHNAVF	I-Ab	Yanagisawa et al., PMID: 9040005
Fusion polypeptide containing CD8 long peptide fused to CD4 peptide
Adpgk mut LP_MTAG85B	TGIPVHLELASMTNMELMSSIVHKFQDAYNAAGGHNAVF
